# Supplementary material for: Expectations about check-up examinations among Swiss residents: A nationwide population-based cross-sectional survey
Source: PLoS One. 2021 Jul 21;16(7):e0254700. doi: 10.1371/journal.pone.0254700 (PMC8294504; doi:10.1371/journal.pone.0254700)
Supplement: S1 Survey — (XLSX) [file pone.0254700.s005.xlsx]

## Sheet: Sheet1
	S1_Survey
	English		German		French		Italian
INTRO	INTRODUCTION: Insitute presentation, topic of the survey	INTRO	INTRODUCTION: Insitute presentation, topic of the survey	INTRO	INTRODUCTION: Insitute presentation, topic of the survey	INTRO	INTRODUCTION: Insitute presentation, topic of the survey
CONSENT	CONSENT: Consent to participate	CONSENT	CONSENT: Consent to participate	CONSENT	CONSENT: Consent to participate	CONSENT	CONSENT: Consent to participate
S01	AGE	S01	AGE	S01	AGE	S01	AGE
S02	SEX	S02	SEX	S02	SEX	S02	SEX
F100	AWARENESS CHECK-UP EXAMINATIONS	F100	AWARENESS CHECK-UP EXAMINATIONS	F100	AWARENESS CHECK-UP EXAMINATIONS	F100	AWARENESS CHECK-UP EXAMINATIONS
intro	A check-up examination refers to a consultation done with the physician when the person does not feel sick. In this consultation the doctor evaluates the health status of the person, checks for risk factors of disease and would provide preventive counselling interventions. Nowadays a lot of medical testing is available, and we want to know what people think about going through check-up examinatio…		Eine Kontrolluntersuchung (Vorsorgeuntersuchung) ist eine Untersuchung, die von einem Arzt durchführt wird, wenn eine Person sich nicht krank fühlt. Dabei bewertet der Arzt den Gesundheitszustand der Person, überprüft Risikofaktoren für Krankheiten und führt eine Präventivberatung durch. Es gibt heutzutage sehr viele medizinische Test, und wir möchten gerne herausfinden, was Menschen davon halten…		Un examen de contrôle (examen de prévention) est effectué par un médecin lorsqu’une personne ne se sent pas malade. Le médecin évalue l’état de santé de la personne, examine les facteurs de risque de maladies et fournit un conseil de prévention. Il existe aujourd’hui une foule d’examens médicaux et nous aimerions savoir ce que les gens pensent de se faire examiner s’ils ne se sentent pas malades.…		Una visita di controllo (visita preventiva o profilattica) è una visita che il medico svolge anche se il paziente non accusa una malattia. Il medico valuta lo stato di salute del paziente, verifica gli eventuali fattori di rischio di contrarre una malattia e gli fornisce una consulenza in merito alle misure preventive da adottare. Al giorno d'oggi vi sono moltissimi esami medici e noi desideriamo…
question	In your case, have you ever heard about check-up examinations or you did not hear about check-ups?		Wie sieht es bei Ihnen aus? Haben Sie schon einmal von Kontrolluntersuchungen gehört?		Qu’en est-il pour vous? Avez-vous déjà entendu parler d’examens de contrôle?		Come stanno le cose nel Suo caso? Ha già sentito parlare delle visite di controllo?
answers	(Yes I have heard about them/ No I haven't heard about them)		(Ja / Nein)		(Oui/Non)		(Si / No)
F110	OPINION CHECK-UP EXAMINATIONS (If F100 = has heard about check-up examinations)	F110	OPINION CHECK-UP EXAMINATIONS (If F100 = has heard about check-up examinations)	F110	OPINION CHECK-UP EXAMINATIONS (If F100 = has heard about check-up examinations)	F110	OPINION CHECK-UP EXAMINATIONS (If F100 = has heard about check-up examinations)
	Have you had the chance to think about this topic to have an opinion already?		Konnten Sie schon mal über dieses Thema nachdenken und sich dazu bereits eine Meinung bilden?		Avez-vous déjà réfléchi à ce sujet et formé une opinion là-dessus?		Ha avuto modo di riflettere almeno una volta su questo argomento e di farsi una Sua opinione in proposito?
	(Yes / No)		(Ja / Nein)		(Oui/Non)		(Si / No)
F200	EXPECTATIONS CHECK-UPS	F200	EXPECTATIONS CHECK-UPS	F200	EXPECTATIONS CHECK-UPS	F200	EXPECTATIONS CHECK-UPS
	Some people, in addition to regular care, expect to have check-up examinations (with their GP), while other people expect not have check-ups in addition to regular care. In your case, at XXX age, in addition to seeing your GP when you are sick, do you expect to have check-up examinations?		Manche Leute erwarten, dass zusätzlich zur normalen Versorgung Kontrolluntersuchungen (bei ihrem Hausarzt/ihrer Hausärztin) durchgeführt werden, während andere keine Kontrolluntersuchungen zusätzlich zur normalen Versorgung erwarten. In Ihrem Fall, im Alter von XXX, erwarten Sie, dass zusätzlich Kontrolluntersuchungen durchgeführt werden, abgesehen davon, dass Sie zu Ihrem Hausarzt/Ihrer Hausärzt…		Des gens s’attendent à ce que des examens de contrôle soient effectués en plus de la prise en charge normale (par leur médecin de famille), alors que ces examens de contrôle ne sont pas attendus par d’autres personnes en plus de la prise en charge normale. Dans votre cas, et à votre âge, XXX, vous attendez-vous à ce que des examens de contrôle soient effectués en plus, indépendamment du fait que …		Alcune persone si aspettano che, in aggiunta alle visite usuali vengano effettuate anche delle visite di controllo (dal medico di famiglia), mentre altre non pretendono visite di controllo in aggiunta alle visite usuali. Nel Suo caso, avendo un'età di XXX, Lei si aspetta che il medico di famiglia svolga anche delle visite di controllo, oltre alle visite che il medico effettua normalmente quando L…
	(Yes / No)		(Ja / Nein)		(Oui/Non)		(Si / No)
F210	IMPORTANCE	F210	IMPORTANCE	F210	IMPORTANCE	F210	IMPORTANCE
	How important is having / not having a regular health check-up examination for you?		Wie wichtig ist es für Sie, dass Ihr Gesundheitszustand regelmäßig untersucht wird?		A quel point est-il important pour vous que votre état de santé soit périodiquement contrôlé?		Quanto è importante per Lei fare dei controlli periodici sul Suo stato di salute?
	(Very important / Important / Not so important / Not important at all)		(Sehr wichtig / Wichtig / Nicht besonders wichtig / Überhaupt nicht wichtig)		(Très important / Important / Pas particulièrement important / Pas du tout important)		(Molto importante / Importante / Non molto importante / Per nulla importante)
F300	FREQUENCY CHECK-UPS (If F200 = expects check-ups)	F300	FREQUENCY CHECK-UPS (If F200 = expects check-ups)	F300	FREQUENCY CHECK-UPS (If F200 = expects check-ups)	F300	FREQUENCY CHECK-UPS (If F200 = expects check-ups)
	How often do you think check-ups should take place?		Wie oft sollten Ihrer Meinung nach Kontrolluntersuchungen durchgeführt werden?		A quelle fréquence des examens de contrôle devraient-ils selon vous être effectués?		Con quale frequenza si dovrebbero svolgere le visite di controllo secondo Lei?
	Every 6 months / Every year / Every two years / Every five years / Only once in a lifetime)		(Alle 6 Monate / Jedes Jahr / Alle zwei Jahre / Alle fünf Jahre / Nur einmal im Leben)		(Tous les 6 mois / Chaque année / Tous les deux ans / Tous les cinq ans / Une seule fois dans la vie)		(Ogni 6 mesi / Ogni anno / Ogni due anni / Ogni cinque anni / Una sola volta nella vita)
F310	AGE INITIAL CHECK-UP (If F200 = expects check-ups)	F310	AGE INITIAL CHECK-UP (If F200 = expects check-ups)	F310	AGE INITIAL CHECK-UP (If F200 = expects check-ups)	F310	AGE INITIAL CHECK-UP (If F200 = expects check-ups)
	From which age on do you expect to have check-ups?		Ab welchem Alter erwarten Sie, Kontrolluntersuchungen zu haben?		A partir de quel âge vous attendez-vous à passer des examens de contrôle?		A partire dal quale età pretende di sottoporsi a visite di controllo?
	<Number>		<Number>		<Number>		<Number>
F320	NECCESITY PERIODICAL CHECK-UPS	F320	NECCESITY PERIODICAL CHECK-UPS	F320	NECCESITY PERIODICAL CHECK-UPS	F320	NECCESITY PERIODICAL CHECK-UPS
	Do you think periodical health examinations are generally necessary?		Glauben Sie, dass regelmäßige Vorsorgeuntersuchungen generell nötig sind?		Pensez-vous que des examens de prévention réguliers sont nécessaires en général?		Lei ritiene che in linea di massima sia necessario svolgere visite di controllo periodiche?
	(Yes / No)		(Ja / Nein)		(Oui/Non)		(Si / No)
F330	RECOMMENDATION PERIODICAL CHECK-UPS	F330	RECOMMENDATION PERIODICAL CHECK-UPS	F330	RECOMMENDATION PERIODICAL CHECK-UPS	F330	RECOMMENDATION PERIODICAL CHECK-UPS
	Do you think periodical health examinations are recommended?		Glauben Sie, dass regelmäßige Vorsorgeuntersuchungen empfehlenswert sind?		Pensez-vous que des examens de prévention réguliers sont recommandés en général?		Lei ritiene che in linea di massima sia opportuno svolgere visite di controllo periodiche?
	(Yes / No)		(Ja / Nein)		(Oui/Non)		(Si / No)
F400	EXPECTATIONS LOOP (If F200 or F420 = expects check-ups , intervention from the list, randomised per blocs, sex-specific)	F400	EXPECTATIONS LOOP (If F200 or F420 = expects check-ups , intervention from the list, randomised per blocs, sex-specific)	F400	EXPECTATIONS LOOP (If F200 or F420 = expects check-ups , intervention from the list, randomised per blocs, sex-specific)	F400	EXPECTATIONS LOOP (If F200 or F420 = expects check-ups , intervention from the list, randomised per blocs, sex-specific)
	In the following I will mention some medical tests, and I would like you to tell me if you would expect to have them in the context of another visit to your GP. You have 3 possible answers: ‘Yes’ if you expect to do the test, and then you can tell how often you think it should be done. You can say “No” if you do not expect this test to be done. And you can also say “I don’t know”. If you need mor…		Ich werde Ihnen im Folgenden einige medizinische Untersuchungen aufzählen und möchte Sie bitten, mir zu sagen, ob Sie erwarten würden, diese zusätzlich zur regulären Versorgung bei ihrem Hausarzt/Ihrer Hausärztin zu haben. Sie haben 3 mögliche Antworten zur Auswahl: “Ja”, wenn Sie die Untersuchung erwarten würden. “Nein”, wenn Sie die Untersuchung nicht erwarten würden. Oder Sie können mit "Ich w…		Je vais maintenant vous énumérer quelques examens médicaux en vous priant de me dire si vous vous attendriez à les avoir chez votre médecin de famille en plus de la prise en charge normale. Vous avez 3 réponses possibles au choix: «Oui», si vous vous attendez à avoir l’examen. «Non», si vous ne vous attendez pas à avoir l’examen. Ou bien vous pouvez répondre «Je ne sais pas». Si vous désirez avoi…		Adesso Le elencherò una serie di visite mediche e, per ciascuna di esse, La prego di dirmi se Lei si aspetta che il Suo medico di famiglia svolga queste visite mediche in aggiunta a quelle usuali. Per rispondere ha 3 possibilità: “sì”, se pretende di avere la visita. “No”, se non pretende di avere la visita. Oppure può rispondere "non so". Se desidera maggiori informazioni sulle singole visite, m…
	(Yes / No)		(Ja / Nein)		(Oui / Non)		(Si / No)
F410	EXPECTED FREQUENCY LOOP (If F400 = yes)	F410	EXPECTED FREQUENCY LOOP (If F400 = yes)	F410	EXPECTED FREQUENCY LOOP (If F400 = yes)	F410	EXPECTED FREQUENCY LOOP (If F400 = yes)
	How often do you expect these examinaions?		Wie oft würden Sie diese medizinische Untersuchung erwarten?		A quelle fréquence attendriez-vous ces examens médicaux?		Con quale frequenza pretenderebbe di sottoporsi a queste visite?
	(Every 3 months / Every 6 months / Every 9 months / Each year / Every 2 years / Every 3 years / Every 4 years / Every 5 years / Every 10 years or more / Once in a lifetime)		(Alle 3 Monate oder öfter / Alle 6 Monate / Alle 9 Monate / Jedes Jahr / Alle 2 Jahre / Alle 3 Jahre / Alle 4 Jahre / Alle 5 Jahre / Alle 10 Jahre oder mehr / Einmal im Leben)		(Tous les 3 mois ou plus souvent / Tous les 6 mois / Tous les 9 mois / Chaque année / Tous les 2 ans /Tous les 3 ans / Tous les 4 ans / Tous les 5 ans / Tous les 10 ans ou moins souvent / Une fois dans la vie)		(Ogni 3 mesi o più spesso / Ogni 6 mesi / Ogni 9 mesi / Ogni anno / Ogni 2 anni /Ogni 3 anni/Ogni 4 anni/Ogni 5 anni/Ogni 10 anni o meno spesso / Una volta nella vita)
F420	ADDITIONAL PREVENTIVE TEST	F420	ADDITIONAL PREVENTIVE TEST	F420	ADDITIONAL PREVENTIVE TEST	F420	ADDITIONAL PREVENTIVE TEST
	During a consultation with your GP, would you expect to be offered additional preventive tests that are unrelated to the reason of your visit? For example, if you go to the GP with a cough, would you expect the doctor to offer preventive measure?		Würden Sie im Rahmen einer Untersuchung bei Ihrem Hausarzt/Ihrer Hausärztin erwarten, dass Ihnen zusätzliche Vorsorgeuntersuchungen angeboten werden, die nicht mit dem Grund Ihres Arztbesuchs in Verbindung stehen? Würden Sie beispielsweise, wenn Sie mit einem Husten zum Arzt gehen, erwarten, dass Ihnen Vorsorgemaßnahmen angeboten werden?		Dans le cadre d’un examen chez votre médecin de famille, vous attendez-vous à ce que des examens de prévention complémentaires vous soient proposés qui n’ont pas de rapport avec le motif de votre consultation? Par exemple, si vous allez voir un médecin en raison d’une toux, attendez-vous que l’on vous propose des examens de prévention?		Nel quadro di una visita svolta dal Suo medico di famiglia, Lei si aspetta che il suo medico Le proponga altre visite preventive aggiuntive anche se non c'entrano direttamente con il motivo per il quale si è recato dal medico? Se, per esempio, Lei va dal medico perché ha la tosse si aspetterebbe che Le proponga anche delle misure di prevenzione medica?
	(Yes / No)		(Ja / Nein)		(Oui / Non)		(Si / No)
F430	EXPECTATIONS ADDITIONAL PREVENTIVE TEST (If F200 =expects check-ups)	F430	EXPECTATIONS ADDITIONAL PREVENTIVE TEST (If F200 =expects check-ups)	F430	EXPECTATIONS ADDITIONAL PREVENTIVE TEST (If F200 =expects check-ups)	F430	EXPECTATIONS ADDITIONAL PREVENTIVE TEST (If F200 =expects check-ups)
	Do you expect this additional preventive tests in addition to check-up examinations?		Erwarten Sie diese Untersuchung zusätzlich zu den Kontrolluntersuchungen?		Vous attendez-vous à cet examen en plus des examens de contrôle?		Lei pretende questa visita in aggiunta alle visite di controllo?
	(Yes / No)		(Ja / Nein)		(Oui / Non)		(Si / No)
F440	SUBJECTIVE HEALTH STATUS	F440	SUBJECTIVE HEALTH STATUS	F440	SUBJECTIVE HEALTH STATUS	F440	SUBJECTIVE HEALTH STATUS
	How do you think your health status is now between 0 and 100%. Being 0% not healthy at all and 100% very healthy.		Auf einer Skala von 0 % bis 100 %, wie würden Sie Ihren derzeitigen Gesundheitszustand bewerten? 0 % steht dabei für überhaupt nicht gesund und 100 % für sehr gesund.		Sur une échelle de 0 à 100%, comment évaluez-vous votre état de santé actuel? 0% signifie pas du tout bon et 100% très bon.		Su una scala da 0 % a 100 %, dove classifica il Suo attuale stato di salute? 0 % significa per niente sano, mentre 100 % significa molto sano.
	<Number>		<Number>		<Number>		<Number>
F450	TIMING PREVENTIVE HEALTH CHECK	F450	TIMING PREVENTIVE HEALTH CHECK	F450	TIMING PREVENTIVE HEALTH CHECK	F450	TIMING PREVENTIVE HEALTH CHECK
	When did you the last comprehensive preventive health check-up examinations, if you did have one?		Wann hatten Sie gegebenenfalls zuletzt eine Vorsorgeuntersuchung, falls Sie eine hatten?		Quand avez-vous passé le cas échéant votre dernier examen de prévention, si vous en avez eu un?		Quando è stata l'ultima volta che si è sottoposto a una visita preventiva, sempre che ne abbia mai fatto una?
	(During the last 6 months / 1 year ago / 2 years ago / 3 years ago / More than 3 years ago ? I have never had a check-up examination)		(Innerhalb der letzten 6 Monate / Vor 1 Jahr / Vor 2 Jahren / Vor 3 Jahren / Vor mehr als 3 Jahren / Ich hatte noch nie eine Vorsorgeuntersuchung)		(Au cours des 6 derniers mois / Il y a 1 an / Il y a 2 ans /Il y a 3 ans / Il y a plus de 3 ans/ Je n’ai encore jamais eu d’examen de prévention)		(Negli scorsi 6 mesi / 1 anno fa / 2 anni fa / 3 anni fa / Più di 3 anni fa / Mai sottoposto a visita preventiva)
F460	REGISTRATION GP	F460	REGISTRATION GP	F460	REGISTRATION GP	F460	REGISTRATION GP
	Are you registered with a GP?		Sind Sie bei einem Hausarzt/einer Hausärztin registriert?		Etes-vous enregistré/e auprès d’un médecin de famille?		Lei è registrato presso un medico di famiglia?
	(Yes / No)		(Ja / Nein)		(Oui / Non)		(Si / No)
F470	GENDER GP	F470	GENDER GP	F470	GENDER GP	F470	GENDER GP
	What is the gender of your GP		Welches Geschlecht hat Ihr Hausarzt?		Quel est le sexe de votre médecin de famille?		Di che sesso è il Suo medico di famiglia?
	(Male / Female)		(Männlich / Weiblich)		(masculin / féminin) féminin/ Femme)		(Uomo / Donna)
F480	LAST GP VISIT (If F460 = yes)	F480	LAST GP VISIT (If F460 = yes)	F480	LAST GP VISIT (If F460 = yes)	F480	LAST GP VISIT (If F460 = yes)
	When was the last time you went to your GP?		Wann waren Sie das letzte Mal bei Ihrem Hausarzt / Ihrer Hausärztin?		Quand étiez-vous pour la dernière fois chez votre médecin de famille?		Quando è stata l'ultima volta che si è recato dal Suo medico di famiglia?
	(Less than 12 months ago / from 12 to 24 months ago / more than 24 months ago)		(Vor weniger als 12 Monaten / Vor 12 bis 24 Monaten / Vor mehr als 24 Monaten)		(Il y a moins de 12 mois / Entre 12 et 24 mois / Il y a plus de 24 mois)		(Meno di 12 mesi fa / Da 12 a 24 mesi fa / Più di 24 mesi fa)
S03	MARTIAL STATUS	S03	MARTIAL STATUS	S03	MARTIAL STATUS	S03	MARTIAL STATUS
	What is our marital status?		Was ist Ihr Familienstand?		Quel est votre état civil?		Qual è il Suo stato di famiglia?
	(Single / Married / Concubinage / Divorced / Widow)		(Ledig / Verheiratet / Nicht-eheliche Lebensgemeinschaft / Geschieden / Verwitwet)		(Célibataire / Marié(e)/ Concubinage/ union libre / Divorcé(e) / Veuf(ve))		(Nubile, celibe / Sposato / Convivente senza matrimonio / Divorziato / Vedovo)
S04	EDUCATION LEVEL	S04	EDUCATION LEVEL	S04	EDUCATION LEVEL	S04	EDUCATION LEVEL
	What is your last level of education?		Welche Schule haben Sie zuletzt besucht?		Quelle école avez-vous suivie en dernier?		Quale titolo scolastico ha conseguito?
	(Primary School / Secondary School / Professional School / Middle School / Technical School /. Technical School)		(Grundschule / Weiterführende Schule / Fachschule / Mittelschule - Seminarschule / Technische Fachschule -Höhere Wirtschafts- und Verwaltungsschule / Universität / Eidgenössische Technische Hochschule)		Ecole élémentaire / Ecole secondaire / Ecole supérieure / Ecole de culture générale / Haute école technique/ haute école d’économie et d’administration / Université/Ecole polytechnique fédérale		Scuola di base / Scuola successiva del livello secondario / Scuola professionale / Liceo / magistrali / Scuola specializzata tecnica/ scuola superiore per i quadri dell'economia e dell'amministrazione / Università / Politecnico federale
S05	PROFESSIONAL OCCUPATION	S05	PROFESSIONAL OCCUPATION	S05	PROFESSIONAL OCCUPATION	S05	PROFESSIONAL OCCUPATION
	Do you work full-time, part-time or you do not work?		Arbeiten Sie in Vollzeit, Teilzeit oder gar nicht?		Travaillez-vous à temps plein, à temps partiel ou pas du tout?		Lei lavora a tempo pieno, a tempo parziale o non lavora per nulla?
	(Full time (90% or more) / Part-time (50 to 89%) / PARt-time (less than 50%) / Not working)		(Vollzeit (90 % oder mehr) / Teilzeit (zwischen 50 % und 89 %) / Teilzeit (weniger als 50 %) / Ich arbeite nicht)		Temps plein (90% ou plus)/ Temps partiel (entre 50 et 89%)/Temps partiel (moins de 50%)/e ne travaille pas		Tempo pieno (90% o più) / 50% e l'89%) / Tempo parziale (meno del 50%) / Non lavoro
	INTERVENTIONS LIST		INTERVENTIONS LIST		INTERVENTIONS LIST		INTERVENTIONS LIST
	Counselling on tobacco		Beratung zum Tabakkonsum		Conseil sur la consommation de tabac		Consulenza sul fumo
	Counselling on alcohol abuse		Beratung zum Alkoholkonsum		Conseil sur la consommation d’alcool		Consulenza su consumo di alcol
	Counselling on nutrition		Beratung zur Ernährung		Conseil sur la nutrition		Consulenza su alimentazione
	Counselling on physical activity		Beratung zu körperlicher Aktivität		Conseil sur l’activité physique		Consulenza su attività fisica
	Counselling on sexual health		Beratung zur sexuellen Gesundheit		Conseil sur la santé sexuelle		Consulenza su salute sessuale
	Vaccinations update		Impfcheck		Bilan vaccinal		Verifica vaccini
	HIV test		HIV-Test		Test VIH		Test HIV
	Mental Health / depression screening		Vorsorgeuntersuchung zur psychischen Gesundheit		Examen de prévention sur la santé psychique		Visita preventiva per la salute psichica
	Hearing test		Hörtest		Examen auditif		Esame dell'udito
	Vision test		Sehtest		Examen ophtalmologique		Esame della vista
	Blood test of cholesterol and lipid disorders		Bluttest auf Cholesterin		Examen sanguin pour le cholestérol		Esame del colesterolo
	Blood test of glucose (diabetes)		Bluttest auf Glucose (Diabetes)		Test sanguin de glycémie (diabète)		Esame del glucosio (diabete)
	Blood pressure (hypertension)		Blutdruck (Bluthochdruck)		Pression sanguine (hypertension)		Pressione del sangue (ipertensione)
	Weight (obesity)		Gewicht (Fettleibigkeit/Übergewicht)		Poids (adiposité/surcharge pondérale)		Peso (obesità/sovrappeso)
	Low dose CT scan of the lungs (lungs cancer)		Lungenradiographie (Lungenkrebs)		Radiographie des poumons (cancer des poumons)		Radiografia polmonare (cancro ai polmoni)
	Electrocardiogram (heart problems)		EKG (Herzprobleme)		Electrocardiogramme (problèmes cardiaques)		ECG (problemi cardiaci)
	Colonoscopy (colon cancer)		Darmspiegelung (Darmkrebs)		Colonoscopie (cancer des intestins)		Colonscopia (cancro intestinale)
	Faecal occult blood testing		Test auf Blut im Stuhl (Darmkrebs)		Test de recherche de sang dans les selles (cancer des intestins)		Esame sangue occulto (cancro intestinale)
	Birthmarks check (skin cancer prevention)		Muttermalkontrolle (Hautkrebs)		Contrôle des taches de naissance (cancer de la peau)		Controllo nei (cancro della pelle)
	Blood test of PSA		PSA-Bluttest (Prostatakrebs)		Test sanguin APS (cancer de la prostate)		Test del PSA (cancro alla prostata)
	Mammography (breast cancer)		Mammographie (Brustkrebs)		Mammographie (cancer du sein)		Mammografia (cancro al seno)
	Papsmear / citology (cervical cancer)		Papanicolaou-Abstrich / Zytologie (Gebärmutterhalskrebs)		Test de Papanicolaou / cytologie gynécologique (cancer du col de l’utérus)		Pap test / esame citologico (cancro al collo dell'utero)
	Ostoporosis		Osteoporose		Ostéoporose		Osteoporosi
